# Supplementary material for: Examination of Risk Factors and Expression Patterns of Atypical Femoral Fractures Using the Japanese Adverse Drug Event Report Database: A Retrospective Pharmacovigilance Study
Source: Pharmaceuticals (Basel). 2023 Apr 20;16(4):626. doi: 10.3390/ph16040626 (PMC10144616; doi:10.3390/ph16040626)
Supplement: Supplementary file 1 [file pharmaceuticals-16-00626-s001.zip]

Archive with 1 entries (1 files):
- pharmaceuticals-2301885-supplementary.xlsx
