# Supplementary material for: Examination of Risk Factors and Expression Patterns of Atypical Femoral Fractures Using the Japanese Adverse Drug Event Report Database: A Retrospective Pharmacovigilance Study
Source: Pharmaceuticals (Basel). 2023 Apr 20;16(4):626. doi: 10.3390/ph16040626 (PMC10144616; doi:10.3390/ph16040626)
Supplement: Supplementary file 1 [file pharmaceuticals-16-00626-s001.zip › pharmaceuticals-2301885-supplementary.xlsx]

## Sheet: Table S1
Table S1. Preferred terms related to grouped medical history.
Osteoporosis		Arthritis		Systemic lupus erythematosus		Renal disorder						Cancer
code	SMQ	code	SMQ	code	SMQ	code	SMQ	code	SMQ	code	SMQ	code	SMQ	code	SMQ	code	SMQ	code	SMQ	code	SMQ	code	SMQ	code	SMQ	code	SMQ	code	SMQ	code	SMQ	code	SMQ	code	SMQ	code	SMQ	code	SMQ	code	SMQ	code	SMQ	code	SMQ	code	SMQ
20000178	Osteoporosis/osteopenia	20000216	Arthritis	20000045	Systemic lupus erythematosus	20000003	Acute renal failure	20000181	Renal vessel disorder	20000213	Chronic kidney disease	20000092	Malignant disorder-related state	20000094	Tumor marker	20000110	Neoplasm of the oropharynx	20000196	Malignant biliary tract neoplasm	20000197	Biliary tract neoplasm unknown in detail	20000198	Malignant breast tumour	20000199	Breast tumor unknown in detail	20000200	Malignant ovarian tumor	20000201	Ovarian tumor unidentified in detail	20000202	Malignant prostate tumor	20000203	Prostate tumor unidentified in detail	20000204	Malignant skin tumor	20000205	Skin tumor unidentified in detail	20000206	Malignant uterus/salpingioma	20000207	Uterus/salpingioma unidentified in detail	20000208	Malignant hepatophyma	20000209	Hepatophyma unidentified in detail	20000215	Malignant lymphoma
10049470	Bone density decreased	10085600	Acute aseptic arthritis	10057928	Acute cutaneous lupus erythematosus	10069339	Acute kidney injury	10018362	Glomerular vascular disorder	10053699	Artificial kidney device user	10000350	Acanthosis nigricans	10001773	Alpha 1 foetoprotein abnormal	10073369	Acinic cell carcinoma of salivary gland	10004585	Bile duct adenocarcinoma	10004668	Biliary neoplasm	10066206	Apocrine breast carcinoma	10006279	Breast neoplasm	10081421	Carcinoid tumour of the ovary	10073266	Borderline mucinous tumour of ovary	10007280	Carcinoid tumour of the prostate	10029096	Neoplasm prostate	10000583	Acral lentiginous melanoma	10050497	Eyelid tumour	10001197	Adenocarcinoma of the cervix	10082060	Cervix cryotherapy	10077861	Cholangiosarcoma	10019695	Hepatic neoplasm	10001413	Adult T-cell lymphoma/leukaemia
10056809	Bone formation decreased	10002556	Ankylosing spondylitis	10064726	Antinuclear antibody increased	10069688	Acute phosphate nephropathy	10055171	Hypertensive nephropathy	10003885	Azotaemia	10083362	Acquired chromosomal abnormality	10001781	Alpha 1 foetoprotein increased	10068068	Adenocarcinoma of salivary gland	10004589	Bile duct adenosquamous carcinoma	10082321	Cholangiojejunostomy	10006187	Breast cancer	10079326	Breast tumour excision	10054912	Cystadenocarcinoma ovary	10006032	Borderline ovarian tumour	10014442	Electron radiation therapy to prostate	10074432	Prostate ablation	10000585	Acral lentiginous melanoma stage I	10029098	Neoplasm skin	10001244	Adenosquamous carcinoma of the cervix	10008354	Cervix neoplasm	10067388	Hepatic angiosarcoma	10061203	Hepatobiliary neoplasm	10001416	Adult T-cell lymphoma/leukaemia recurrent
10065687	Bone loss	10003246	Arthritis	10060055	Antinuclear antibody positive	10002847	Anuria	10069384	Ischaemic nephropathy	10064848	Chronic kidney disease	10072108	Acquired thalassaemia	10079465	Alpha-L-fucosidase increased	10073370	Adenoid cystic carcinoma of salivary gland	10004593	Bile duct cancer	10086455	Cholecystic intraepithelial neoplasia	10057654	Breast cancer female	10056286	Nipple neoplasm	10084789	Homologous recombination deficiency positive advanced ovarian cancer	10073267	Borderline serous tumour of ovary	10053838	Free prostate-specific antigen increased	10058012	Prostatic specific antigen abnormal	10000586	Acral lentiginous melanoma stage II	10061913	Penile neoplasm	10055094	Cervix cancer metastatic	10080988	Cervix tumour excision	10073069	Hepatic cancer			10001417	Adult T-cell lymphoma/leukaemia refractory
10064269	Bone marrow oedema syndrome	10061430	Arthritis allergic	10076328	Central nervous system lupus	10003885	Azotaemia	10026674	Malignant renal hypertension	10078095	Chronic kidney disease-mineral and bone disorder	10065247	Acrokeratosis paraneoplastica	10071168	Angiogenesis biomarker increased	10004453	Benign salivary gland neoplasm	10004596	Bile duct cancer recurrent	10073072	Gallbladder neoplasm	10006189	Breast cancer in situ	10071776	Phyllodes tumour	10026662	Malignant ovarian cyst	10073258	Brenner tumour	10053835	Free prostate-specific antigen positive	10036975	Prostatic specific antigen increased	10000587	Acral lentiginous melanoma stage III	10060712	Skin neoplasm bleeding	10008342	Cervix carcinoma	10014759	Endometrial neoplasm	10055110	Hepatic cancer metastatic			10001418	Adult T-cell lymphoma/leukaemia stage I
10049088	Osteopenia	10053555	Arthritis bacterial	10057929	Chronic cutaneous lupus erythematosus	10066338	Continuous haemodiafiltration	10052242	Nephroangiosclerosis	10010082	Coma uraemic	10072500	Anti-NMDA antibody positive	10085439	Anti-melanoma differentiation-associated protein 5 antibody positive	10051411	Buccal polyp	10059384	Bile duct cancer stage 0	10061203	Hepatobiliary neoplasm	10061020	Breast cancer male	10004745	Biopsy breast abnormal	10054914	Mucinous cystadenocarcinoma ovary	10075292	Germ cell neoplasm	10017683	Gamma radiation therapy to prostate	10061236	Male reproductive tract neoplasm	10000588	Acral lentiginous melanoma stage IV	10002011	Amputation of penis	10008344	Cervix carcinoma recurrent	10061855	Fallopian tube neoplasm	10073070	Hepatic cancer recurrent			10001419	Adult T-cell lymphoma/leukaemia stage II
10031282	Osteoporosis	10003251	Arthritis climacteric	10056509	Cutaneous lupus erythematosus	10061105	Dialysis	10076704	Page kidney	10012660	Diabetic end stage renal disease	10072502	Anti-VGCC antibody positive	10059141	Blood chromogranin A increased	10077435	Carcinoma ex-pleomorphic adenoma	10059373	Bile duct cancer stage I	10086456	Intracholecystic papillary neoplasm	10055113	Breast cancer metastatic	10048782	Breast calcifications	10033128	Ovarian cancer	10085759	Growing teratoma syndrome	10071119	Hormone-dependent prostate cancer			10064755	Atypical fibroxanthoma	10004874	Biopsy skin abnormal	10061809	Cervix carcinoma stage 0	10046803	Uterine neoplasm	10059318	Hepatic cancer stage I			10001420	Adult T-cell lymphoma/leukaemia stage III
10031285	Osteoporosis postmenopausal	10003253	Arthritis enteropathic	10074714	Lupus cystitis	10078987	Foetal renal impairment	10038366	Renal aneurysm	10061105	Dialysis	10081653	Bing-Neel syndrome	10051414	Carbohydrate antigen 125 increased	10084056	Epiglottic cancer	10059374	Bile duct cancer stage II	10073851	Tumour of ampulla of Vater	10006198	Breast cancer recurrent	10006237	Breast dysplasia	10057529	Ovarian cancer metastatic	10020391	Hormone-secreting ovarian tumour	10062904	Hormone-refractory prostate cancer			10004146	Basal cell carcinoma	10064840	Chemical peel of skin	10008345	Cervix carcinoma stage I	10052683	Uterine tumour excision	10059319	Hepatic cancer stage II			10001421	Adult T-cell lymphoma/leukaemia stage IV
10031290	Osteoporotic fracture	10060966	Arthritis fungal	10025130	Lupus encephalitis	10018875	Haemodialysis	10038372	Renal arteriosclerosis	10059015	Dialysis device insertion	10075173	Bone marrow infiltration	10051415	Carbohydrate antigen 15-3 increased	10057437	Epiglottic cyst	10059375	Bile duct cancer stage III			10006199	Breast cancer stage I	10078952	Breast proliferative changes	10066697	Ovarian cancer recurrent	10075812	Ovarian germ cell tumour	10082915	Neuroendocrine carcinoma of prostate			10083708	Basal cell carcinoma metastatic	10064836	Micrographic skin surgery	10008346	Cervix carcinoma stage II	10048208	X-ray therapy to uterus	10059324	Hepatic cancer stage III			10002227	Anaplastic large cell lymphoma T- and null-cell types
10038642	Resorption bone increased	10003256	Arthritis gonococcal	10058225	Lupus endocarditis	10053090	Haemofiltration	10038373	Renal arteritis	10077512	End stage renal disease	10069678	Bone marrow reticulin fibrosis	10051418	Carbohydrate antigen 19-9 increased	10057440	Epiglottic mass	10059376	Bile duct cancer stage IV			10006200	Breast cancer stage II	10074534	Computerised tomogram breast abnormal	10070905	Ovarian cancer stage I	10073260	Ovarian granulosa cell tumour	10034955	Photon radiation therapy to prostate			10004179	Basosquamous carcinoma of skin	10062063	Penile operation	10008347	Cervix carcinoma stage III	10004754	Biopsy cervix abnormal	10059325	Hepatic cancer stage IV			10002229	Anaplastic large cell lymphoma T- and null-cell types recurrent
10039984	Senile osteoporosis	10060967	Arthritis helminthic	10067738	Lupus enteritis	10049778	Neonatal anuria	10065561	Renal artery arteriosclerosis	10083258	Erythropoietin deficiency anaemia	10082239	Cancer fatigue	10084226	Carbohydrate antigen 242 increased	10087266	Epiglottic neoplasm	10004633	Bile duct squamous cell carcinoma			10006201	Breast cancer stage III			10070906	Ovarian cancer stage II	10061535	Ovarian neoplasm	10060862	Prostate cancer			10075460	Blastic plasmacytoid dendritic cell neoplasia	10059443	Skin neoplasm excision	10008348	Cervix carcinoma stage IV	10004770	Biopsy endometrium abnormal	10085864	Hepatic neuroendocrine tumour			10002230	Anaplastic large cell lymphoma T- and null-cell types refractory
10000397	Acetabulum fracture	10060968	Arthritis infective	10067737	Lupus hepatitis	10029155	Nephropathy toxic	10049942	Renal artery dissection	10018367	Glomerulonephritis chronic	10058019	Cancer pain	10051419	Carbohydrate antigen 27.29 increased	10087067	Epiglottic polyp	10055111	Biliary cancer metastatic			10006202	Breast cancer stage IV			10070907	Ovarian cancer stage III	10073270	Ovarian Sertoli-Leydig cell tumour	10036909	Prostate cancer metastatic			10006059	Bowen's disease	10062136	Vulval operation	10074909	Clear cell carcinoma of cervix	10058369	Biopsy fallopian tube abnormal	10086958	Hepatic sarcoma			10002231	Anaplastic large cell lymphoma T- and null-cell types stage I
10070884	Atypical femur fracture	10003267	Arthritis reactive	10066391	Lupus myocarditis	10030302	Oliguria	10049739	Renal artery fibromuscular dysplasia	10018875	Haemodialysis	10072251	Carcinoid crisis	10084004	Carbohydrate antigen 50 increased	10057974	Epulis	10008593	Cholangiocarcinoma			10068582	Breast sarcoma			10070908	Ovarian cancer stage IV	10073261	Ovarian theca cell tumour	10036911	Prostate cancer recurrent			10007384	Carcinoma in situ of penis	10048206	X-ray therapy to skin	10009252	Clear cell endometrial carcinoma	10058376	Biopsy uterus abnormal	10073073	Hepatobiliary cancer			10002232	Anaplastic large cell lymphoma T- and null-cell types stage II
10056822	Body height abnormal	10003270	Arthritis rubella	10079642	Lupus myositis	10034660	Peritoneal dialysis	10038377	Renal artery hyperplasia	10053090	Haemofiltration	10069010	Carcinoid heart disease	10051417	Carbohydrate antigen 549 increased	10018251	Giant cell epulis	10077861	Cholangiosarcoma			10068583	Breast sarcoma metastatic			10073268	Ovarian clear cell carcinoma	10061153	Female reproductive neoplasm	10036912	Prostate cancer stage 0			10007390	Carcinoma in situ of skin			10014444	Electron radiation therapy to uterus	10061153	Female reproductive neoplasm	10073074	Hepatobiliary cancer in situ			10002233	Anaplastic large cell lymphoma T- and null-cell types stage III
10056811	Body height below normal	10003271	Arthritis salmonella	10025140	Lupus nephritis	10072370	Prerenal failure	10048988	Renal artery occlusion	10019845	Hepatorenal failure	10007270	Carcinoid syndrome	10080568	Carbohydrate antigen 72-4	10067807	Gingival cancer	10058286	Gallbladder adenocarcinoma			10068584	Breast sarcoma recurrent			10033144	Ovarian dysgerminoma stage I	10070911	Inferior vena cava syndrome	10036917	Prostate cancer stage I			10079945	Cutaneous lymphoma			10014720	Endometrial adenocarcinoma	10021151	Hysterectomy	10062001	Hepatoblastoma			10002234	Anaplastic large cell lymphoma T- and null-cell types stage IV
10056812	Body height decreased	10003274	Arthritis viral	10067750	Lupus pancreatitis	10038435	Renal failure	10075737	Renal artery perforation	10062624	High turnover osteopathy	10069494	Carcinomatous polyarthritis	10082080	Carbohydrate antigen 72-4 increased	10055018	Gingival cyst	10073067	Gallbladder adenosquamous carcinoma			10014437	Electron radiation therapy to breast			10033148	Ovarian dysgerminoma stage II	10061889	Oophorectomy	10036918	Prostate cancer stage II			10011677	Cutaneous T-cell lymphoma			10014733	Endometrial cancer	10070911	Inferior vena cava syndrome	10019823	Hepatoblastoma recurrent			10073478	Anaplastic large-cell lymphoma
10086421	Bone demineralisation	10071155	Autoimmune arthritis	10073694	Lupus pleurisy	10038447	Renal failure neonatal	10080626	Renal artery restenosis	10020708	Hyperparathyroidism secondary	10065163	Clonal evolution	10074847	Carcinoembryonic antigen decreased	10018288	Gingival polyp	10017614	Gallbladder cancer			10015721	Extended radical mastectomy			10033152	Ovarian dysgerminoma stage III	10083705	Ovarian neoplasm surgery	10036919	Prostate cancer stage III			10011678	Cutaneous T-cell lymphoma recurrent			10014734	Endometrial cancer metastatic	10039467	Salpingo-oophorectomy unilateral	10073071	Hepatocellular carcinoma			10002411	Angiocentric lymphoma
10068789	Bone density abnormal	10071400	Axial spondyloarthritis	10057481	Lupus pneumonitis	10062237	Renal impairment	10038378	Renal artery stenosis	10023421	Kidney fibrosis	10080638	Differentiation syndrome	10007266	Carcinoembryonic antigen increased	10085431	HER2 positive salivary gland cancer	10066879	Gallbladder cancer metastatic			10017677	Gamma radiation therapy to breast			10033156	Ovarian dysgerminoma stage IV			10036920	Prostate cancer stage IV			10011679	Cutaneous T-cell lymphoma refractory			10014736	Endometrial cancer recurrent			10050842	Liver carcinoma ruptured			10002414	Angiocentric lymphoma recurrent
10069053	Bone formation test abnormal	10065917	Caplan's syndrome	10058143	Lupus vasculitis	10049776	Renal impairment neonatal	10038380	Renal artery thrombosis	10063000	Low turnover osteopathy	10078228	Diffuse uveal melanocytic proliferation	10087315	CD19 antigen loss	10062037	Leukoplakia	10017619	Gallbladder cancer recurrent			10083232	HER2 negative breast cancer			10052759	Ovarian dysgerminoma stage unspecified			10073181	Prostate cryoablation			10011680	Cutaneous T-cell lymphoma stage I			10014737	Endometrial cancer stage 0			10027761	Mixed hepatocellular cholangiocarcinoma			10002415	Angiocentric lymphoma refractory
10078949	Bone metabolism biochemical marker increased	10069494	Carcinomatous polyarthritis	10050551	Lupus-like syndrome	10081980	Subacute kidney injury	10063544	Renal embolism	10081588	Metabolic nephropathy	10014146	Ectopic ACTH syndrome	10087313	CD19 antigen negative	10024396	Leukoplakia oral	10059316	Gallbladder cancer stage 0			10065430	HER2 positive breast cancer			10056266	Ovarian embryonal carcinoma			10073180	Prostate interstitial hyperthermia therapy			10011681	Cutaneous T-cell lymphoma stage II			10014738	Endometrial cancer stage I							10002416	Angiocentric lymphoma stage I
10058972	Bone metabolism disorder	10061761	Chondrocalcinosis	10057887	Neonatal lupus erythematosus	10001580	Albuminuria	10038464	Renal hypertension	10058116	Nephrogenic anaemia	10014148	Ectopic aldosterone secretion	10087314	CD19 expression decreased	10061523	Lip and/or oral cavity cancer	10059317	Gallbladder cancer stage I			10085561	Hormone receptor negative HER2 positive breast cancer			10073269	Ovarian endometrioid carcinoma			10050756	Radical prostatectomy			10011682	Cutaneous T-cell lymphoma stage III			10014739	Endometrial cancer stage II							10002417	Angiocentric lymphoma stage II
10069045	Bone resorption test abnormal	10008690	Chondrocalcinosis pyrophosphate	10063663	Neuropsychiatric lupus	10005481	Blood creatinine abnormal	10038470	Renal infarct	10067467	Nephrogenic systemic fibrosis	10014149	Ectopic antidiuretic hormone secretion	10078591	CD19 lymphocyte count abnormal	10024535	Lip and/or oral cavity cancer recurrent	10058281	Gallbladder cancer stage II			10083234	Hormone receptor positive breast cancer			10061328	Ovarian epithelial cancer			10061544	Radiotherapy to prostate			10011683	Cutaneous T-cell lymphoma stage IV			10014740	Endometrial cancer stage III							10002418	Angiocentric lymphoma stage III
10084016	Carpectomy	10008729	Chondromalacia	10058149	Pericarditis lupus	10005483	Blood creatinine increased	10063897	Renal ischaemia	10029159	Nephrosclerosis	10014152	Ectopic calcitonin production	10064428	CD19 lymphocytes decreased	10024536	Lip and/or oral cavity cancer stage 0	10058282	Gallbladder cancer stage III			10085481	Hormone receptor positive HER2 negative breast cancer			10033158	Ovarian epithelial cancer metastatic			10048205	X-ray therapy to prostate			10057070	Dermatofibrosarcoma protuberans			10014741	Endometrial cancer stage IV							10002419	Angiocentric lymphoma stage IV
10049946	Cervical vertebral fracture	10082974	Chondronecrosis	10062898	Peritonitis lupus	10005846	Blood urea abnormal	10081079	Renal pseudoaneurysm	10049630	Oedema due to renal disease	10014153	Ectopic chorionic gonadotrophin secretion	10064427	CD19 lymphocytes increased	10024537	Lip and/or oral cavity cancer stage I	10058283	Gallbladder cancer stage IV			10076935	Hormone refractory breast cancer			10033160	Ovarian epithelial cancer recurrent			10002730	Antiandrogen therapy			10073574	Dermatofibrosarcoma protuberans metastatic			10057649	Endometrial sarcoma							10002449	Angioimmunoblastic T-cell lymphoma
10009506	Closed fracture manipulation	10083948	COPA syndrome	10040968	SLE arthritis	10005851	Blood urea increased	10072226	Renal vascular thrombosis	10034498	Pericarditis uraemic	10014158	Ectopic growth hormone secretion	10075654	CD20 antigen positive	10024538	Lip and/or oral cavity cancer stage II	10073068	Gallbladder squamous cell carcinoma			10021977	Inflammatory carcinoma of breast recurrent			10033161	Ovarian epithelial cancer stage I			10069921	Anti-androgen withdrawal syndrome			10072449	Desmoplastic melanoma			10067065	Endometrial sarcoma metastatic							10002452	Angioimmunoblastic T-cell lymphoma recurrent
10069044	C-telopeptide increased	10080059	Diffuse idiopathic skeletal hyperostosis	10057903	Subacute cutaneous lupus erythematosus	10050760	Blood urea nitrogen/creatinine ratio increased	10038546	Renal vasculitis	10034660	Peritoneal dialysis	10061115	Ectopic hormone secretion	10075649	CD25 antigen positive	10024539	Lip and/or oral cavity cancer stage III	10073073	Hepatobiliary cancer			10021978	Inflammatory carcinoma of breast stage III			10033162	Ovarian epithelial cancer stage II			10048535	Biopsy prostate abnormal			10069680	Eccrine carcinoma			10067064	Endometrial sarcoma recurrent							10002453	Angioimmunoblastic T-cell lymphoma refractory
10065263	Deoxypyridinoline urine increased	10076549	Enteropathic spondylitis	10042945	Systemic lupus erythematosus	10068447	Creatinine renal clearance abnormal	10074386	Renal vein compression	10052279	Renal and liver transplant	10014165	Ectopic parathyroid hormone production	10075644	CD30 expression	10024540	Lip and/or oral cavity cancer stage IV	10073074	Hepatobiliary cancer in situ			10021979	Inflammatory carcinoma of breast stage IV			10033163	Ovarian epithelial cancer stage III			10057008	Cystoprostatectomy			10068223	Extramammary Paget's disease			10048397	Endometrial stromal sarcoma							10002454	Angioimmunoblastic T-cell lymphoma stage I
10015741	External fixation of fracture	10066919	Epidemic polyarthritis	10067659	Systemic lupus erythematosus disease activity index abnormal	10011372	Creatinine renal clearance decreased	10038547	Renal vein embolism	10052278	Renal and pancreas transplant	10014170	Ectopic prolactin secretion	10064095	Cell marker increased	10026663	Malignant palate neoplasm	10081590	Malignant biliary obstruction			10021980	Inflammatory carcinoma of the breast			10033164	Ovarian epithelial cancer stage IV			10087007	Periprostatic venous plexus dilatation			10073088	Hidradenocarcinoma			10016180	Fallopian tube cancer							10002455	Angioimmunoblastic T-cell lymphoma stage II
10016450	Femoral neck fracture	10054813	Facet joint syndrome	10067658	Systemic lupus erythematosus disease activity index decreased	10071021	Creatinine urine abnormal	10056293	Renal vein occlusion	10038435	Renal failure	10014171	Ectopic renin secretion	10075682	C-kit gene negative	10067985	Melanoplakia oral	10025697	Malignant neoplasm of ampulla of Vater			10073540	Intraductal papillary breast neoplasm			10061893	Ovarian germ cell cancer			10061916	Prostatectomy			10023284	Kaposi's sarcoma			10016182	Fallopian tube cancer metastatic							10002456	Angioimmunoblastic T-cell lymphoma stage III
10016454	Femur fracture	10086739	Familial chondrocalcinosis	10067657	Systemic lupus erythematosus disease activity index increased	10055003	Creatinine urine decreased	10078907	Renal vein stenosis	10074746	Renal replacement therapy	10071025	Elephantiasis nostras verrucosa	10068471	Cytokeratin 18 increased	10051669	Metastases to mouth	10077303	Malignant neoplasm papilla of Vater			10073094	Intraductal proliferative breast lesion			10061894	Ovarian germ cell cancer stage I			10085576	Radical orchidectomy			10023286	Kaposi's sarcoma AIDS related			10016184	Fallopian tube cancer stage I							10002457	Angioimmunoblastic T-cell lymphoma stage IV
10016997	Forearm fracture	10016386	Felty's syndrome	10042946	Systemic lupus erythematosus rash	10071503	Crystal nephropathy	10038548	Renal vein thrombosis	10038519	Renal rickets	10068834	Fungating wound	10083295	Cytokeratin 19 increased	10051677	Metastases to pharynx	10062195	Metastases to biliary tract			10075713	Invasive breast carcinoma			10061895	Ovarian germ cell cancer stage II			10038961	Retro-pubic prostatectomy			10023288	Kaposi's sarcoma classical type			10016185	Fallopian tube cancer stage II							10003899	B-cell lymphoma
10017076	Fracture	10018627	Gout	10067982	Butterfly rash	10075142	Fractional excretion of sodium	10077278	Renal vein varices	10038533	Renal transplant	10061964	Gammopathy	10076230	Fms-like tyrosine kinase 3 positive	10051681	Metastases to salivary gland	10051667	Metastases to gallbladder			10073095	Invasive ductal breast carcinoma			10061896	Ovarian germ cell cancer stage III			10042594	Suprapubic prostatectomy			10023347	Keratoacanthoma			10016186	Fallopian tube cancer stage III							10003902	B-cell lymphoma recurrent
10061959	Fracture treatment	10018634	Gouty arthritis	10083156	Immune-mediated dermatitis	10018356	Glomerular filtration rate abnormal	10038553	Renal vessel disorder	10056609	Uraemia odour	10076032	Garcin syndrome	10053838	Free prostate-specific antigen increased	10077476	Metastases to tonsils	10027761	Mixed hepatocellular cholangiocarcinoma			10073096	Invasive lobular breast carcinoma			10061897	Ovarian germ cell cancer stage IV							10024218	Lentigo maligna			10016187	Fallopian tube cancer stage IV							10003903	B-cell lymphoma refractory
10017308	Fractured sacrum	10018641	Gouty tophus	10051246	Photodermatosis	10018358	Glomerular filtration rate decreased	10085346	Renal-limited thrombotic microangiopathy	10046324	Uraemic acidosis	10085759	Growing teratoma syndrome	10053835	Free prostate-specific antigen positive	10066882	Metastatic salivary gland cancer	10075457	Radiotherapy to gallbladder			10073098	Invasive papillary breast carcinoma			10073262	Ovarian germ cell choriocarcinoma							10024220	Lentigo maligna recurrent			10017686	Gamma radiation therapy to uterus							10003904	B-cell lymphoma stage I
10020096	Hip arthroplasty	10065057	Haemophilic arthropathy	10034972	Photosensitivity reaction	10062747	Hypercreatininaemia	10038562	Renovascular hypertension	10046326	Uraemic encephalopathy	10054096	Haemorrhagic tumour necrosis	10084060	Gastrin-releasing peptide precursor increased	10028020	Mouth cyst					10073099	Lobular breast carcinoma in situ			10033183	Ovarian germ cell choriocarcinoma stage I							10024221	Lentigo maligna stage I			10068116	Metastatic uterine cancer							10003905	B-cell lymphoma stage II
10020100	Hip fracture	10085378	Hydroxyapatite crystal deposition disease	10041303	Solar dermatitis	10077515	Hyponatriuria	10003204	Arteriogram renal abnormal	10063709	Uraemic gastropathy	10020584	Hypercalcaemia of malignancy	10087197	Glycyl-proline-dipeptidylaminopeptidase increased	10073371	Mucoepidermoid carcinoma of salivary gland					10062051	Malignant nipple neoplasm			10033187	Ovarian germ cell choriocarcinoma stage II							10024222	Lentigo maligna stage II			10028076	Mucinous endometrial carcinoma							10003906	B-cell lymphoma stage III
10051060	Hip surgery	10080457	Idiopathic condylar resorption	10028034	Mouth ulceration	10074739	Intradialytic parenteral nutrition	10018932	Haemolytic uraemic syndrome	10077910	Uraemic myopathy	10078862	Hyperleukocytosis	10071332	Human chorionic gonadotropin increased	10055098	Oral cavity cancer metastatic					10053129	Malignant nipple neoplasm female			10033191	Ovarian germ cell choriocarcinoma stage III							10024223	Lentigo maligna stage III			10066057	Mueller's mixed tumour							10003907	B-cell lymphoma stage IV
10081983	Iliocostal friction syndrome	10083155	Immune-mediated arthritis	10064594	Oral mucosa erosion	10069022	Kidney injury molecule-1	10076916	Kidney congestion	10046328	Uraemic neuropathy	10058014	Infected neoplasm	10071335	Human chorionic gonadotropin positive	10079559	Oral dysplasia					10053128	Malignant nipple neoplasm male			10033195	Ovarian germ cell choriocarcinoma stage IV							10024224	Lentigo maligna stage IV			10033700	Papillary serous endometrial carcinoma							10086714	B-cell lymphoma unclassifiable
10021343	Ilium fracture	10083459	Infected gouty tophus	10034834	Pharyngeal ulceration	10029117	Nephritis	10049432	Renal bruit	10060875	Uraemic pruritus	10070911	Inferior vena cava syndrome	10077483	Human epidermal growth factor receptor increased	10051656	Oral fibroma					10026878	Mastectomy			10033196	Ovarian germ cell embryonal carcinoma stage I							10072448	Malignant blue naevus			10034958	Photon radiation therapy to uterus							10073480	B-cell prolymphocytic leukaemia
10022576	Internal fixation of fracture	10076073	Infusion site joint infection	10043991	Tongue ulceration	10082703	Neutrophil gelatinase-associated lipocalin increased	10038422	Renal cortical necrosis	10067863	Uridrosis	10022775	Intracranial tumour haemorrhage	10087316	Human epididymis protein 4 increased	10077632	Oral haemangioma					10027095	Medullary carcinoma of breast			10033200	Ovarian germ cell embryonal carcinoma stage II							10025650	Malignant melanoma			10061547	Radiotherapy to uterus							10003908	B-cell small lymphocytic lymphoma
10023506	Kyphoscoliosis	10076074	Infusion site joint inflammation	10085600	Acute aseptic arthritis	10049630	Oedema due to renal disease	10038481	Renal necrosis	10070869	Acquired cystic kidney disease	10072808	Intratumoural aneurysm	10080848	Isocitrate dehydrogenase gene mutation	10030979	Oral hairy leukoplakia					10073100	Metaplastic breast carcinoma			10033204	Ovarian germ cell embryonal carcinoma stage III							10025652	Malignant melanoma in situ			10039497	Sarcoma uterus							10003911	B-cell small lymphocytic lymphoma recurrent
10023509	Kyphosis	10074703	Injection site joint infection	10003246	Arthritis	10053123	Protein urine present	10038491	Renal papillary necrosis	10085357	Acquired hypocalciuric hypercalcaemia	10084177	Intratumoural haematoma	10064498	KL-6 increased	10084964	Oral melanocytic naevus					10027799	Modified radical mastectomy			10033208	Ovarian germ cell embryonal carcinoma stage IV							10063706	Malignant melanoma of eyelid			10041057	Small cell carcinoma of the cervix							10003912	B-cell small lymphocytic lymphoma refractory
10049947	Lumbar vertebral fracture	10064111	Injection site joint inflammation	10083155	Immune-mediated arthritis	10037032	Proteinuria	10061953	Renal scan abnormal	10082163	Acquired perforating dermatosis	10074608	Leukostasis syndrome	10079434	NMP22 test abnormal	10061325	Oral neoplasm					10073101	Mucinous breast carcinoma			10073263	Ovarian germ cell endodermal sinus tumour							10025668	Malignant melanoma stage I			10041848	Squamous cell carcinoma of the cervix							10003913	B-cell small lymphocytic lymphoma stage I
10028200	Multiple fractures	10059176	Juvenile idiopathic arthritis	10036030	Polyarthritis	10061480	Renal function test abnormal	10074864	Renal sympathetic nerve ablation	10069688	Acute phosphate nephropathy	10050842	Liver carcinoma ruptured	10054054	Oestrogen receptor assay positive	10031000	Oral neoplasm benign					10073103	Neuroendocrine breast tumour			10033218	Ovarian germ cell endodermal sinus tumour stage I							10025669	Malignant melanoma stage II			10041883	Squamous endometrial carcinoma							10003914	B-cell small lymphocytic lymphoma stage II
10053954	N-telopeptide urine increased	10076674	Juvenile psoriatic arthritis	10079058	Autoimmune pericarditis	10038533	Renal transplant	10038540	Renal tubular necrosis	10085861	Adenovirus interstitial nephritis	10084430	Malignant airway obstruction	10073284	Pancreastatin abnormal	10068322	Oral papilloma					10054054	Oestrogen receptor assay positive			10033219	Ovarian germ cell endodermal sinus tumour stage II							10025670	Malignant melanoma stage III			10046766	Uterine cancer							10003915	B-cell small lymphocytic lymphoma stage III
10030682	Open reduction of fracture	10076675	Juvenile spondyloarthritis	10034474	Pericardial effusion	10038537	Renal tubular disorder	10084062	Renal vascular resistance increased	10001582	Albumin urine present	10025538	Malignant ascites	10073282	Pancreastatin increased	10031096	Oropharyngeal cancer					10033364	Paget's disease of nipple			10033220	Ovarian germ cell endodermal sinus tumour stage III							10025671	Malignant melanoma stage IV			10046770	Uterine carcinoma in situ							10003916	B-cell small lymphocytic lymphoma stage IV
10030684	Open reduction of spinal fracture	10059669	Laryngeal rheumatoid arthritis	10049759	Pericardial rub	10050335	Renal tubular dysfunction	10062553	Scleroderma renal crisis	10001580	Albuminuria	10081590	Malignant biliary obstruction	10070515	Pepsinogen test positive	10031098	Oropharyngeal cancer recurrent					10034949	Photon radiation therapy to breast			10033221	Ovarian germ cell endodermal sinus tumour stage IV							10073087	Malignant sweat gland neoplasm			10046799	Uterine leiomyosarcoma							10003922	B-cell unclassifiable lymphoma high grade
10050939	Osteocalcin increased	10076118	Medical device site joint infection	10034484	Pericarditis	10078933	Renal tubular injury	10084204	Sickle cell nephropathy	10072735	Aluminium overload	10067576	Malignant dysphagia	10034877	Philadelphia chromosome positive	10031099	Oropharyngeal cancer stage 0					10036390	Postmastectomy lymphoedema syndrome			10073264	Ovarian germ cell polyembryoma							10076248	Marjolin's ulcer			10051414	Carbohydrate antigen 125 increased							10003923	B-cell unclassifiable lymphoma low grade
10049904	Osteoporosis prophylaxis	10029469	Nodal osteoarthritis	10035598	Pleural effusion	10038540	Renal tubular necrosis	10043645	Thrombotic microangiopathy	10085438	Anti-LRP2 nephropathy	10075386	Malignant exophthalmos	10075639	PML/RAR alpha expression	10031100	Oropharyngeal cancer stage I					10081036	Primary breast lymphoma			10033223	Ovarian germ cell polyembryoma stage I							10066600	Melanoma recurrent			10008263	Cervical dysplasia							10082495	Breast implant-associated anaplastic large cell lymphoma
10034156	Pathological fracture	10082100	Oligoarthritis	10035615	Pleural rub	10048302	Tubulointerstitial nephritis	10043648	Thrombotic thrombocytopenic purpura	10077087	Autoimmune nephritis	10081592	Malignant gastrointestinal obstruction	10054057	Progesterone receptor assay positive	10031101	Oropharyngeal cancer stage II					10054057	Progesterone receptor assay positive			10033227	Ovarian germ cell polyembryoma stage II							10027480	Metastatic malignant melanoma			10061154	Female reproductive tract carcinoma in situ							10006595	Burkitt's lymphoma
10082364	Pathological fracture prophylaxis	10031161	Osteoarthritis	10035618	Pleurisy	10046358	Urea renal clearance decreased	10047212	Venogram renal abnormal	10086674	Balkan endemic nephropathy	10051398	Malignant neoplasm progression	10058012	Prostatic specific antigen abnormal	10031102	Oropharyngeal cancer stage III					10037773	Radical mastectomy			10033231	Ovarian germ cell polyembryoma stage III							10079054	Naevoid melanoma			10018160	Genital neoplasm malignant female							10006598	Burkitt's lymphoma recurrent
10061161	Pelvic fracture	10084407	Otospondylomegaepiphyseal dysplasia	10059361	Pleuropericarditis	10059895	Urine output decreased			10004783	Biopsy kidney abnormal	10026673	Malignant pleural effusion	10036975	Prostatic specific antigen increased	10064099	Oropharyngeal cancer stage IV					10062090	Radiotherapy to breast			10033235	Ovarian germ cell polyembryoma stage IV							10029266	Neuroendocrine carcinoma of the skin			10052998	Hysterosalpingectomy							10006599	Burkitt's lymphoma refractory
10036315	Post-traumatic osteoporosis	10033534	Palindromic rheumatism	10036141	Polyserositis					10053811	Blood 1,25-dihydroxycholecalciferol decreased	10077755	Malignant psoas syndrome	10084003	Squamous cell carcinoma antigen increased	10079551	Oropharyngeal dysplasia					10040700	Simple mastectomy			10073265	Ovarian germ cell teratoma							10029488	Nodular melanoma			10049149	Hysterosalpingo-oophorectomy							10006600	Burkitt's lymphoma stage I
10059657	Pyridinoline urine increased	10077507	Paraneoplastic arthritis	10058556	Serositis					10005358	Blood bicarbonate abnormal	10027139	Meigs' syndrome	10049526	Tissue polypeptide antigen increased	10031104	Oropharyngeal lymphoepithelioma					10079307	Squamous cell breast carcinoma			10033237	Ovarian germ cell teratoma stage I							10033365	Paget's disease of penis			10070911	Inferior vena cava syndrome							10006601	Burkitt's lymphoma stage II
10037802	Radius fracture	10049143	Patellofemoral pain syndrome	10067739	Shrinking lung syndrome					10005359	Blood bicarbonate decreased	10069909	Metastatic pulmonary embolism	10077029	Tumour marker abnormal	10057444	Oropharyngeal neoplasm					10075566	Triple negative breast cancer			10033241	Ovarian germ cell teratoma stage II							10034299	Penile cancer			10026616	Malignant neoplasm of uterine adnexa							10006602	Burkitt's lymphoma stage III
10039117	Rib fracture	10034464	Periarthritis	10081981	Anti-glomerular basement membrane disease					10005393	Blood calcium abnormal	10060880	Monoclonal gammopathy	10076385	Tumour marker decreased	10031110	Oropharyngeal neoplasm benign					10083233	Triple positive breast cancer			10033245	Ovarian germ cell teratoma stage III							10059631	Penile squamous cell carcinoma			10037771	Radical hysterectomy							10006603	Burkitt's lymphoma stage IV
10074362	Sacroiliac fracture	10064754	Periarthritis calcarea	10077087	Autoimmune nephritis					10005395	Blood calcium decreased	10028424	Myasthenic syndrome	10048621	Tumour marker increased	10031112	Oropharyngeal squamous cell carcinoma					10073104	Tubular breast carcinoma			10033249	Ovarian germ cell teratoma stage IV							10034329	Penis carcinoma metastatic			10078561	Radical parametrectomy							10007953	Central nervous system lymphoma
10084974	Sacroiliac fusion	10085753	Peripheral spondyloarthritis	10018370	Glomerulonephritis membranoproliferative					10005481	Blood creatinine abnormal	10028561	Myeloid metaplasia			10074291	Papillary cystadenoma lymphomatosum					10048199	X-ray therapy to breast			10073259	Ovarian germ cell tumour mixed							10034331	Penis carcinoma recurrent			10039449	Salpingectomy							10073957	Composite lymphoma
10079584	Serum procollagen type I N-terminal propeptide decreased	10066850	Plica syndrome	10018372	Glomerulonephritis membranous					10005483	Blood creatinine increased	10073599	Myeloma cast nephropathy			10034811	Pharyngeal cancer					10002816	Antioestrogen therapy			10057376	Ovarian granulosa-theca cell tumour							10034332	Penis carcinoma stage I			10039464	Salpingo-oophorectomy							10085518	Cutaneous B-cell lymphoma
10040600	Short stature	10036030	Polyarthritis	10018376	Glomerulonephritis proliferative					10050671	Blood erythropoietin abnormal	10060821	Necrolytic migratory erythema			10055104	Pharyngeal cancer metastatic					10076783	Breast conserving surgery			10033268	Ovarian low malignant potential tumour							10034333	Penis carcinoma stage II			10039465	Salpingo-oophorectomy bilateral							10079945	Cutaneous lymphoma
10041541	Spinal compression fracture	10072222	Pyogenic sterile arthritis pyoderma gangrenosum and acne syndrome	10021263	IgA nephropathy					10053796	Blood erythropoietin decreased	10085419	Necrotic lymphadenopathy			10034813	Pharyngeal cancer recurrent					10006305	Breast reconstruction			10082079	Ovarian melanoma							10034334	Penis carcinoma stage III											10011677	Cutaneous T-cell lymphoma
10058907	Spinal deformity	10075201	Rapidly progressive osteoarthritis	10077209	IgM nephropathy					10005700	Blood parathyroid hormone abnormal	10061309	Neoplasm progression			10034814	Pharyngeal cancer stage 0									10065858	Ovarian stromal cancer							10034335	Penis carcinoma stage IV											10011678	Cutaneous T-cell lymphoma recurrent
10041569	Spinal fracture	10072736	Rheumatic disorder	10083070	Immune-mediated nephritis					10005703	Blood parathyroid hormone increased	10059049	Neoplasm swelling			10034815	Pharyngeal cancer stage I									10063614	Radiotherapy to ovary							10085871	Pigmented epithelioid melanocytoma											10011679	Cutaneous T-cell lymphoma refractory
10042212	Stress fracture	10039054	Rheumatic fever	10083522	Immune-mediated renal disorder					10054823	Blood phosphorus abnormal	10072359	Neuromyotonia			10034816	Pharyngeal cancer stage II									10054913	Serous cystadenocarcinoma ovary							10075614	Pilomatrix carcinoma											10011680	Cutaneous T-cell lymphoma stage I
10079864	Subchondral insufficiency fracture	10039073	Rheumatoid arthritis	10066453	Mesangioproliferative glomerulonephritis					10050196	Blood phosphorus increased	10067777	Oncologic complication			10034817	Pharyngeal cancer stage III									10004831	Biopsy ovary abnormal							10063609	Porocarcinoma											10011681	Cutaneous T-cell lymphoma stage II
10076525	Tartrate-resistant acid phosphatase decreased	10086279	Rheumatoid bursitis	10065673	Nephritic syndrome					10005722	Blood potassium abnormal	10080986	Paracancerous pneumonia			10034818	Pharyngeal cancer stage IV									10061154	Female reproductive tract carcinoma in situ							10087324	Primary cutaneous adenoid cystic carcinoma											10011682	Cutaneous T-cell lymphoma stage III
10049948	Thoracic vertebral fracture	10084449	Sacroiliac joint dysfunction	10029117	Nephritis					10005725	Blood potassium increased	10077507	Paraneoplastic arthritis			10034821	Pharyngeal cyst									10018160	Genital neoplasm malignant female							10037732	Queyrat erythroplasia											10011683	Cutaneous T-cell lymphoma stage IV
10076235	Vertebral body replacement	10039361	Sacroiliitis	10053123	Protein urine present					10005800	Blood sodium abnormal	10066267	Paraneoplastic dermatomyositis			10051731	Pharyngeal leukoplakia									10087316	Human epididymis protein 4 increased							10039495	Sarcoma of skin											10012818	Diffuse large B-cell lymphoma
10063565	Vertebroplasty	10040059	Septic arthritis haemophilus	10037032	Proteinuria					10005802	Blood sodium decreased	10078237	Paraneoplastic dermatosis			10049270	Pharyngeal mass									10049149	Hysterosalpingo-oophorectomy							10068784	Sebaceous carcinoma											10012821	Diffuse large B-cell lymphoma recurrent
10048049	Wrist fracture	10040061	Septic arthritis neisserial	10067534	Urinary casts present					10005846	Blood urea abnormal	10069587	Paraneoplastic encephalomyelitis			10062075	Pharyngeal neoplasm									10070911	Inferior vena cava syndrome							10072891	Skin angiosarcoma											10012822	Diffuse large B-cell lymphoma refractory
10051062	Wrist surgery	10040063	Septic arthritis staphylococcal	10001022	Acute psychosis					10005851	Blood urea increased	10087400	Paraneoplastic eosinophilia			10034828	Pharyngeal neoplasm benign									10025538	Malignant ascites							10040808	Skin cancer											10012823	Diffuse large B-cell lymphoma stage I
		10040064	Septic arthritis streptobacillus	10003628	Atonic seizures					10067442	Bloody peritoneal effluent	10085074	Paraneoplastic erythromelalgia			10073372	Pleomorphic adenoma									10026616	Malignant neoplasm of uterine adnexa							10055115	Skin cancer metastatic											10012824	Diffuse large B-cell lymphoma stage II
		10067323	Septic arthritis streptococcal	10056699	Atypical benign partial epilepsy					10005952	Bone cyst	10076749	Paraneoplastic glomerulonephritis			10051636	Salivary gland adenoma									10030339	Oophorectomy bilateral							10077314	Skin squamous cell carcinoma metastatic											10012825	Diffuse large B-cell lymphoma stage III
		10062164	Seronegative arthritis	10049612	Autonomic seizure					10086421	Bone demineralisation	10086658	Paraneoplastic hypertrichosis			10061934	Salivary gland cancer									10037771	Radical hysterectomy							10081136	Skin squamous cell carcinoma recurrent											10012826	Diffuse large B-cell lymphoma stage IV
		10040968	SLE arthritis	10053398	Clonic convulsion					10081461	C1q nephropathy	10082152	Paraneoplastic hypoglycaemia			10039398	Salivary gland cancer recurrent									10039464	Salpingo-oophorectomy							10087068	Squamoproliferative lesion											10054951	Disseminated large cell lymphoma
		10041591	Spinal osteoarthritis	10010920	Convulsions local					10077827	C3 glomerulopathy	10080965	Paraneoplastic myelopathy			10039399	Salivary gland cancer stage 0									10039465	Salpingo-oophorectomy bilateral							10041834	Squamous cell carcinoma of skin											10080202	Double hit lymphoma
		10061371	Spondylitis	10015037	Epilepsy					10049797	Calcification of muscle	10075626	Paraneoplastic nephrotic syndrome			10039400	Salivary gland cancer stage I									10039467	Salpingo-oophorectomy unilateral							10041875	Squamous cell carcinoma of the vulva											10073481	Enteropathy-associated T-cell lymphoma
		10042061	Still's disease	10079424	Focal dyscognitive seizures					10051714	Calciphylaxis	10072106	Paraneoplastic neurological syndrome			10039401	Salivary gland cancer stage II																	10042549	Superficial spreading melanoma stage I											10079386	Epstein Barr virus positive mucocutaneous ulcer
		10042868	Synovitis	10049424	Frontal lobe epilepsy					10063209	Chronic allograft nephropathy	10057056	Paraneoplastic pemphigus			10039402	Salivary gland cancer stage III																	10042550	Superficial spreading melanoma stage II											10071441	Epstein-Barr virus associated lymphoma
		10043220	Temporomandibular joint syndrome	10083376	Generalised onset non-motor seizure					10068447	Creatinine renal clearance abnormal	10075715	Paraneoplastic pleural effusion			10039403	Salivary gland cancer stage IV																	10042551	Superficial spreading melanoma stage III											10068349	Epstein-Barr virus associated lymphoproliferative disorder
		10048873	Traumatic arthritis	10018100	Generalised tonic-clonic seizure					10011372	Creatinine renal clearance decreased	10074687	Paraneoplastic rash			10071363	Salivary gland induration																	10042552	Superficial spreading melanoma stage IV											10081367	Extranodal marginal zone B-cell lymphoma (BALT type)
		10086187	Undifferentiated spondyloarthritis	10076552	Idiopathic partial epilepsy					10078114	Destructive spondyloarthropathy	10059420	Paraneoplastic syndrome			10061497	Salivary gland neoplasm																	10042553	Superficial spreading melanoma stage unspecified											10061850	Extranodal marginal zone B-cell lymphoma (MALT type)
		10076173	Vaccination site joint infection	10054859	Myoclonic epilepsy					10086701	Diabetic complication renal	10048630	Pericardial effusion malignant			10066471	Squamous cell carcinoma of pharynx																	10080660	Trichoblastic carcinoma											10015823	Extranodal marginal zone B-cell lymphoma (MALT type) recurrent
		10087171	Yao syndrome	10085326	Parietal lobe epilepsy					10061835	Diabetic nephropathy	10034491	Pericarditis malignant			10041857	Squamous cell carcinoma of the oral cavity																	10047741	Vulval cancer											10015824	Extranodal marginal zone B-cell lymphoma (MALT type) refractory
		10064554	Amyloid arthropathy	10061334	Partial seizures					10064553	Dialysis amyloidosis	10072360	Peritumoural oedema			10082230	Squamous cell carcinoma of the parotid gland																	10047742	Vulval cancer metastatic											10015825	Extranodal marginal zone B-cell lymphoma (MALT type) stage I
		10050195	Ankle arthroplasty	10056209	Partial seizures with secondary generalisation					10059256	Dialysis disequilibrium syndrome	10068778	Phaeochromocytoma crisis			10041865	Squamous cell carcinoma of the tongue																	10047744	Vulval cancer recurrent											10015826	Extranodal marginal zone B-cell lymphoma (MALT type) stage II
		10003239	Arthralgia	10034759	Petit mal epilepsy					10084012	Dialysis hypotension	10053869	POEMS syndrome			10043515	Throat cancer																	10047745	Vulval cancer stage 0											10015827	Extranodal marginal zone B-cell lymphoma (MALT type) stage III
		10061683	Arthrodesis	10037249	Psychotic behaviour					10063067	Dialysis induced hypertension	10036115	Polyneuropathy in malignant disease			10055109	Tongue cancer metastatic																	10047746	Vulval cancer stage I											10015828	Extranodal marginal zone B-cell lymphoma (MALT type) stage IV
		10003285	Arthropathy	10061920	Psychotic disorder					10076665	Dialysis membrane reaction	10079061	Post breast therapy pain syndrome			10071251	Tongue cancer recurrent																	10047747	Vulval cancer stage II											10061957	Follicle centre lymphoma diffuse small cell lymphoma
		10003412	Arthroscopy abnormal	10039906	Seizure					10071946	Dialysis related complication	10086437	Post tumour ablation syndrome			10058429	Tongue carcinoma stage 0																	10047748	Vulval cancer stage III											10016897	Follicle centre lymphoma diffuse small cell lymphoma recurrent
		10068323	Arthrotoxicity	10040703	Simple partial seizures					10054832	Diffuse mesangial sclerosis	10069579	Posterior fossa syndrome			10058430	Tongue carcinoma stage I																	10047749	Vulval cancer stage IV											10016898	Follicle centre lymphoma diffuse small cell lymphoma refractory
		10003422	Articular calcification	10041962	Status epilepticus					10068883	Effective peritoneal surface area increased	10075246	Pseudoachalasia			10058431	Tongue carcinoma stage II																	10063536	Vulvar adenocarcinoma											10016899	Follicle centre lymphoma diffuse small cell lymphoma stage I
		10003518	Aspiration joint abnormal	10043209	Temporal lobe epilepsy					10014625	Encephalopathy	10085407	Pseudohypopyon			10058432	Tongue carcinoma stage III																	10002227	Anaplastic large cell lymphoma T- and null-cell types											10016900	Follicle centre lymphoma diffuse small cell lymphoma stage II
		10080886	Cheilectomy	10043994	Tonic convulsion					10058363	Eosinophils urine present	10037138	Pseudomyxoma peritonei			10058433	Tongue carcinoma stage IV																	10004178	Basosquamous carcinoma											10016901	Follicle centre lymphoma diffuse small cell lymphoma stage III
		10061419	Crystal arthropathy	10045476	Uncinate fits					10068800	Extensive interdialytic weight gain	10079988	Pulmonary tumour thrombotic microangiopathy			10051879	Tongue cyst																	10014443	Electron radiation therapy to skin											10016902	Follicle centre lymphoma diffuse small cell lymphoma stage IV
		10078114	Destructive spondyloarthropathy	10080243	Autoimmune anaemia					10068279	Fibrillary glomerulonephritis	10037635	Pyoderma gangrenosum			10051652	Tongue dysplasia																	10017684	Gamma radiation therapy to skin											10061170	Follicle centre lymphoma, follicular grade I, II, III
		10020096	Hip arthroplasty	10073785	Autoimmune haemolytic anaemia					10067757	Focal segmental glomerulosclerosis	10085003	Sarcoid-like reaction			10062129	Tongue neoplasm																	10063569	Metastatic squamous cell carcinoma											10016905	Follicle centre lymphoma, follicular grade I, II, III recurrent
		10076072	Infusion site joint effusion	10083812	Autoimmune heparin-induced thrombocytopenia					10018356	Glomerular filtration rate abnormal	10074943	Secondary cerebellar degeneration			10043965	Tongue neoplasm benign																	10034623	Peripheral T-cell lymphoma unspecified											10016906	Follicle centre lymphoma, follicular grade I, II, III refractory
		10076077	Infusion site joint erythema	10018910	Haemolysis					10018358	Glomerular filtration rate decreased	10060712	Skin neoplasm bleeding			10043966	Tongue neoplasm malignant stage unspecified																	10034625	Peripheral T-cell lymphoma unspecified recurrent											10016907	Follicle centre lymphoma, follicular grade I, II, III stage I
		10076075	Infusion site joint movement impairment	10018916	Haemolytic anaemia					10018364	Glomerulonephritis	10069107	Stauffer's syndrome			10074778	Tongue polyp																	10034626	Peripheral T-cell lymphoma unspecified refractory											10016908	Follicle centre lymphoma, follicular grade I, II, III stage II
		10076076	Infusion site joint pain	10083842	Immune thrombocytopenia					10018370	Glomerulonephritis membranoproliferative	10058988	Superior vena cava occlusion			10044002	Tonsil cancer																	10034627	Peripheral T-cell lymphoma unspecified stage I											10016909	Follicle centre lymphoma, follicular grade I, II, III stage III
		10076078	Infusion site joint swelling	10024384	Leukopenia					10018372	Glomerulonephritis membranous	10042569	Superior vena cava syndrome			10072792	Tonsil cancer metastatic																	10034628	Peripheral T-cell lymphoma unspecified stage II											10016910	Follicle centre lymphoma, follicular grade I, II, III stage IV
		10076079	Infusion site joint warmth	10085219	Lupus anticoagulant hypoprothrombinaemia syndrome					10018374	Glomerulonephritis minimal lesion	10043581	Thrombophlebitis migrans			10057451	Tonsillar cyst																	10034629	Peripheral T-cell lymphoma unspecified stage III											10085128	Follicular lymphoma
		10064494	Injection site joint effusion	10025256	Lymphocyte count decreased					10018376	Glomerulonephritis proliferative	10052243	Tumour associated fever			10062131	Tonsillar neoplasm																	10034630	Peripheral T-cell lymphoma unspecified stage IV											10085123	Follicular lymphoma stage I
		10076327	Injection site joint erythema	10025327	Lymphopenia					10018378	Glomerulonephritis rapidly progressive	10080086	Tumour cavitation			10044004	Tonsillar neoplasm benign																	10034956	Photon radiation therapy to skin											10085125	Follicular lymphoma stage II
		10053979	Injection site joint movement impairment	10035528	Platelet count decreased					10051920	Glomerulonephropathy	10070894	Tumour cell mobilisation			10086190	Vallecular cyst																	10041823	Squamous cell carcinoma											10085127	Follicular lymphoma stage III
		10049261	Injection site joint pain	10064784	Plateletcrit decreased					10061989	Glomerulosclerosis	10068268	Tumour compression																					10047779	Vulvectomy											10085126	Follicular lymphoma stage IV
		10049260	Injection site joint swelling	10043554	Thrombocytopenia					10018620	Goodpasture's syndrome	10045168	Tumour embolism																																	10017973	Gastrointestinal lymphoma
		10049262	Injection site joint warmth	10047942	White blood cell count decreased					10070476	Haemodialysis complication	10075825	Tumour exudation																																	10084377	Grey zone lymphoma
		10060738	Intervertebral discitis	10072524	Anti-neuronal antibody positive					10018932	Haemolytic uraemic syndrome	10072830	Tumour fistulisation																																	10066957	Hepatosplenic T-cell lymphoma
		10077089	Jaw clicking	10048678	Antiphospholipid antibodies positive					10062713	Haemorrhagic diathesis	10045169	Tumour flare																																	10020067	High grade B-cell lymphoma Burkitt-like lymphoma
		10058981	Joint abscess	10069910	Antiribosomal P antibody positive					10075015	Haemorrhagic fever with renal syndrome	10049750	Tumour haemorrhage																																	10020070	High grade B-cell lymphoma Burkitt-like lymphoma recurrent
		10058031	Joint adhesion	10066404	Beta-2 glycoprotein antibody positive					10068610	Hepatitis virus-associated nephropathy	10081037	Tumour hyperprogression																																	10020071	High grade B-cell lymphoma Burkitt-like lymphoma refractory
		10057681	Joint arthroplasty	10007630	Cardiolipin antibody positive					10070737	HIV associated nephropathy	10078786	Tumour inflammation																																	10020072	High grade B-cell lymphoma Burkitt-like lymphoma stage I
		10023201	Joint contracture	10061110	DNA antibody positive					10020586	Hypercalcaemic nephropathy	10064390	Tumour invasion																																	10020073	High grade B-cell lymphoma Burkitt-like lymphoma stage II
		10076971	Joint debridement	10050418	Double stranded DNA antibody					10062747	Hypercreatininaemia	10045170	Tumour lysis syndrome																																	10020074	High grade B-cell lymphoma Burkitt-like lymphoma stage III
		10023203	Joint destruction	10069907	Double stranded DNA antibody positive					10020646	Hyperkalaemia	10054094	Tumour necrosis																																	10020075	High grade B-cell lymphoma Burkitt-like lymphoma stage IV
		10023215	Joint effusion	10053833	Histone antibody positive					10020705	Hyperparathyroidism	10077313	Tumour obstruction																																	10080215	High-grade B-cell lymphoma
		10086277	Joint fistula	10024062	LE cells present					10020711	Hyperphosphataemia	10045171	Tumour pain																																	10020206	Hodgkin's disease
		10066994	Joint fluid drainage							10055171	Hypertensive nephropathy	10064938	Tumour perforation																																	10020208	Hodgkin's disease lymphocyte depletion stage I site unspecified
		10074329	Joint noise							10020919	Hypervolaemia	10077704	Tumour pruritus																																	10020209	Hodgkin's disease lymphocyte depletion stage I subdiaphragm
		10048706	Joint range of motion decreased							10020942	Hypoalbuminaemia	10077472	Tumour pseudoprogression																																	10020210	Hodgkin's disease lymphocyte depletion stage I supradiaphragm
		10023230	Joint stiffness							10020947	Hypocalcaemia	10070627	Tumour rupture																																	10020211	Hodgkin's disease lymphocyte depletion stage II site unspecified
		10023232	Joint swelling							10021036	Hyponatraemia	10068067	Tumour thrombosis																																	10020212	Hodgkin's disease lymphocyte depletion stage II subdiaphragm
		10054106	Joint warmth							10021263	IgA nephropathy	10050283	Tumour ulceration																																	10020213	Hodgkin's disease lymphocyte depletion stage II supradiaphragm
		10023469	Knee arthroplasty							10077209	IgM nephropathy																																			10020215	Hodgkin's disease lymphocyte depletion type recurrent
		10052904	Musculoskeletal stiffness							10083070	Immune-mediated nephritis																																			10020216	Hodgkin's disease lymphocyte depletion type refractory
		10028836	Neck pain							10083522	Immune-mediated renal disorder																																			10020217	Hodgkin's disease lymphocyte depletion type stage III
		10029326	Neuropathic arthropathy							10067871	Immunotactoid glomerulonephritis																																			10020218	Hodgkin's disease lymphocyte depletion type stage IV
		10031173	Osteoarthropathy							10077108	Inadequate haemodialysis																																			10020219	Hodgkin's disease lymphocyte depletion type stage unspecified
		10048745	Periarticular disorder							10085005	Inadequate peritoneal dialysis																																			10020220	Hodgkin's disease lymphocyte predominance stage I site unspec
		10083028	Physical examination of joints abnormal							10082492	Increased intraperitoneal volume																																			10020221	Hodgkin's disease lymphocyte predominance stage I subdiaphragm
		10037162	Psoriatic arthropathy							10022530	Intercapillary glomerulosclerosis																																			10020222	Hodgkin's disease lymphocyte predominance stage I supradiaphragm
		10081810	Pustulotic arthro-osteitis							10074739	Intradialytic parenteral nutrition																																			10020223	Hodgkin's disease lymphocyte predominance stage II site unspec
		10053291	Rheumatoid nodule removal							10022870	Inulin renal clearance decreased																																			10020224	Hodgkin's disease lymphocyte predominance stage II subdiaphragm
		10086355	Rotator cuff tear arthropathy							10069384	Ischaemic nephropathy																																			10020225	Hodgkin's disease lymphocyte predominance stage II supradiaphragm
		10048710	Sacral pain							10023435	Kidney small																																			10020227	Hodgkin's disease lymphocyte predominance type recurrent
		10049551	Shoulder arthroplasty							10050791	Leukocyturia																																			10020228	Hodgkin's disease lymphocyte predominance type refractory
		10085532	Shoulder joint hydrodilatation							10025140	Lupus nephritis																																			10020229	Hodgkin's disease lymphocyte predominance type stage III
		10072005	Spinal pain							10083098	Membranous-like glomerulopathy with masked IgG-kappa deposits																																			10020230	Hodgkin's disease lymphocyte predominance type stage IV
		10051265	Spondyloarthropathy							10066453	Mesangioproliferative glomerulonephritis																																			10020231	Hodgkin's disease lymphocyte predominance type stage unspecified
		10078912	Swollen joint count							10027417	Metabolic acidosis																																			10020233	Hodgkin's disease mixed cellularity recurrent
		10086293	Swollen joint count abnormal							10027525	Microalbuminuria																																			10020234	Hodgkin's disease mixed cellularity refractory
		10079352	Swollen joint count decreased							10065673	Nephritic syndrome																																			10020235	Hodgkin's disease mixed cellularity stage I site unspecified
		10079351	Swollen joint count increased							10029151	Nephropathy																																			10020236	Hodgkin's disease mixed cellularity stage I subdiaphragmatic
		10042857	Synovectomy							10029155	Nephropathy toxic																																			10020237	Hodgkin's disease mixed cellularity stage I supradiaphragmatic
		10059526	Synovial fluid analysis abnormal							10029164	Nephrotic syndrome																																			10020238	Hodgkin's disease mixed cellularity stage II subdiaphragmatic
		10057112	Synovial fluid crystal present							10082703	Neutrophil gelatinase-associated lipocalin increased																																			10020239	Hodgkin's disease mixed cellularity stage II supradiaphragmatic
		10057114	Synovial fluid protein present							10029782	Normochromic anaemia																																			10020240	Hodgkin's disease mixed cellularity stage III
		10057111	Synovial fluid red blood cells positive							10029783	Normochromic normocytic anaemia																																			10020241	Hodgkin's disease mixed cellularity stage IV
		10050769	Synovial fluid white blood cells positive							10029784	Normocytic anaemia																																			10020242	Hodgkin's disease mixed cellularity stage unspecified
		10048875	Synoviorthesis							10077862	Obstructive nephropathy																																			10020244	Hodgkin's disease nodular sclerosis
		10078913	Tender joint count							10031250	Osteomalacia																																			10020245	Hodgkin's disease nodular sclerosis recurrent
		10079354	Tender joint count decreased							10076749	Paraneoplastic glomerulonephritis																																			10020246	Hodgkin's disease nodular sclerosis refractory
		10079353	Tender joint count increased							10075626	Paraneoplastic nephrotic syndrome																																			10073535	Hodgkin's disease nodular sclerosis stage I
		10044502	Traumatic arthropathy							10051653	Parathyroid gland enlargement																																			10073534	Hodgkin's disease nodular sclerosis stage II
										10034484	Pericarditis																																			10020252	Hodgkin's disease nodular sclerosis stage III
										10067011	Peritoneal cloudy effluent																																			10020253	Hodgkin's disease nodular sclerosis stage IV
										10082066	Peritoneal dialysate leakage																																			10020266	Hodgkin's disease recurrent
										10067594	Peritoneal dialysis complication																																			10020267	Hodgkin's disease refractory
										10069638	Peritoneal effluent abnormal																																			10020268	Hodgkin's disease stage I
										10067301	Peritoneal effluent erythrocyte count increased																																			10020269	Hodgkin's disease stage II
										10067300	Peritoneal effluent leukocyte count increased																																			10020270	Hodgkin's disease stage III
										10072490	Peritoneal equilibration test abnormal																																			10061597	Hodgkin's disease stage IV
										10059524	Peritoneal fluid analysis abnormal																																			10020271	Hodgkin's disease unclassifiable
										10069000	Peritoneal fluid protein abnormal																																			10053574	Immunoblastic lymphoma
										10068998	Peritoneal fluid protein increased																																			10022706	Intestinal T-cell lymphoma recurrent
										10070442	Peritoneal permeability increased																																			10022707	Intestinal T-cell lymphoma refractory
										10062622	Pigment nephropathy																																			10022708	Intestinal T-cell lymphoma stage I
										10065381	Polyomavirus-associated nephropathy																																			10022709	Intestinal T-cell lymphoma stage II
										10075849	Potassium wasting nephropathy																																			10022710	Intestinal T-cell lymphoma stage III
										10053123	Protein urine present																																			10022711	Intestinal T-cell lymphoma stage IV
										10037032	Proteinuria																																			10024325	Leukaemic lymphoma
										10038182	Red blood cells urine positive																																			10052178	Lymphocytic lymphoma
										10065427	Reflux nephropathy																																			10025310	Lymphoma
										10038357	Renal amyloidosis																																			10025312	Lymphoma AIDS related
										10038381	Renal atrophy																																			10052974	Lymphoma operation
										10038491	Renal papillary necrosis																																			10064344	Lymphoma transformation
										10038536	Renal tubular atrophy																																			10025342	Lymphoplasmacytoid lymphoma/immunocytoma
										10039834	Secondary hypertension																																			10025345	Lymphoplasmacytoid lymphoma/immunocytoma recurrent
										10084204	Sickle cell nephropathy																																			10025346	Lymphoplasmacytoid lymphoma/immunocytoma refractory
										10048302	Tubulointerstitial nephritis																																			10025347	Lymphoplasmacytoid lymphoma/immunocytoma stage I
										10069568	Ultrafiltration failure																																			10025348	Lymphoplasmacytoid lymphoma/immunocytoma stage II
										10045422	Ultrasound kidney abnormal																																			10025349	Lymphoplasmacytoid lymphoma/immunocytoma stage III
										10046337	Urate nephropathy																																			10025350	Lymphoplasmacytoid lymphoma/immunocytoma stage IV
										10046358	Urea renal clearance decreased																																			10061240	Malignant lymphoid neoplasm
										10067534	Urinary casts present																																			10025635	Malignant lymphoma unclassifiable high grade
										10085667	Urinary transferrin increased																																			10025636	Malignant lymphoma unclassifiable low grade
										10053544	Urine albumin/creatinine ratio abnormal																																			10086715	Malignant unclassifiable lymphoma
										10053541	Urine albumin/creatinine ratio increased																																			10061275	Mantle cell lymphoma
										10085901	Urine fibrinogen increased																																			10026800	Mantle cell lymphoma recurrent
										10059895	Urine output decreased																																			10026801	Mantle cell lymphoma refractory
										10053539	Urine protein/creatinine ratio abnormal																																			10026802	Mantle cell lymphoma stage I
										10053538	Urine protein/creatinine ratio increased																																			10026803	Mantle cell lymphoma stage II
										10082739	Vascular access steal syndrome																																			10026804	Mantle cell lymphoma stage III
										10051753	Vascular calcification																																			10026805	Mantle cell lymphoma stage IV
										10047967	White blood cells urine positive																																			10076596	Marginal zone lymphoma
																																														10077533	Marginal zone lymphoma recurrent
																																														10077534	Marginal zone lymphoma refractory
																																														10077529	Marginal zone lymphoma stage I
																																														10077530	Marginal zone lymphoma stage II
																																														10077531	Marginal zone lymphoma stage III
																																														10077532	Marginal zone lymphoma stage IV
																																														10071541	Metastatic lymphoma
																																														10058975	Natural killer-cell lymphoblastic lymphoma
																																														10029460	Nodal marginal zone B-cell lymphoma
																																														10029463	Nodal marginal zone B-cell lymphoma recurrent
																																														10029464	Nodal marginal zone B-cell lymphoma refractory
																																														10029465	Nodal marginal zone B-cell lymphoma stage I
																																														10029466	Nodal marginal zone B-cell lymphoma stage II
																																														10029467	Nodal marginal zone B-cell lymphoma stage III
																																														10029468	Nodal marginal zone B-cell lymphoma stage IV
																																														10080201	Nodular lymphocyte predominant Hodgkin lymphoma
																																														10029547	Non-Hodgkin's lymphoma
																																														10071535	Non-Hodgkin's lymphoma metastatic
																																														10029600	Non-Hodgkin's lymphoma recurrent
																																														10029601	Non-Hodgkin's lymphoma refractory
																																														10029602	Non-Hodgkin's lymphoma stage I
																																														10029603	Non-Hodgkin's lymphoma stage II
																																														10029604	Non-Hodgkin's lymphoma stage III
																																														10029605	Non-Hodgkin's lymphoma stage IV
																																														10061871	Non-Hodgkin's lymphoma transformed recurrent
																																														10063908	Non-Hodgkin's lymphoma unspecified histology aggressive
																																														10029609	Non-Hodgkin's lymphoma unspecified histology aggressive recurrent
																																														10029610	Non-Hodgkin's lymphoma unspecified histology aggressive refractory
																																														10029611	Non-Hodgkin's lymphoma unspecified histology aggressive stage I
																																														10029612	Non-Hodgkin's lymphoma unspecified histology aggressive stage II
																																														10029613	Non-Hodgkin's lymphoma unspecified histology aggressive stage III
																																														10029614	Non-Hodgkin's lymphoma unspecified histology aggressive stage IV
																																														10065856	Non-Hodgkin's lymphoma unspecified histology indolent
																																														10029622	Non-Hodgkin's lymphoma unspecified histology indolent stage I
																																														10029623	Non-Hodgkin's lymphoma unspecified histology indolent stage II
																																														10029624	Non-Hodgkin's lymphoma unspecified histology indolent stage III
																																														10029625	Non-Hodgkin's lymphoma unspecified histology indolent stage IV
																																														10075324	Ocular lymphoma
																																														10034623	Peripheral T-cell lymphoma unspecified
																																														10034625	Peripheral T-cell lymphoma unspecified recurrent
																																														10034626	Peripheral T-cell lymphoma unspecified refractory
																																														10034627	Peripheral T-cell lymphoma unspecified stage I
																																														10034628	Peripheral T-cell lymphoma unspecified stage II
																																														10034629	Peripheral T-cell lymphoma unspecified stage III
																																														10034630	Peripheral T-cell lymphoma unspecified stage IV
																																														10065039	Plasmablastic lymphoma
																																														10051358	Post transplant lymphoproliferative disorder
																																														10036523	Precursor B-lymphoblastic lymphoma
																																														10060910	Precursor B-lymphoblastic lymphoma recurrent
																																														10060911	Precursor B-lymphoblastic lymphoma refractory
																																														10036532	Precursor B-lymphoblastic lymphoma stage I
																																														10036533	Precursor B-lymphoblastic lymphoma stage II
																																														10036534	Precursor B-lymphoblastic lymphoma stage III
																																														10036535	Precursor B-lymphoblastic lymphoma stage IV
																																														10036543	Precursor T-lymphoblastic lymphoma/leukaemia
																																														10036546	Precursor T-lymphoblastic lymphoma/leukaemia recurrent
																																														10036547	Precursor T-lymphoblastic lymphoma/leukaemia refractory
																																														10036548	Precursor T-lymphoblastic lymphoma/leukaemia stage I
																																														10036549	Precursor T-lymphoblastic lymphoma/leukaemia stage II
																																														10036550	Precursor T-lymphoblastic lymphoma/leukaemia stage III
																																														10036551	Precursor T-lymphoblastic lymphoma/leukaemia stage IV
																																														10081036	Primary breast lymphoma
																																														10075993	Primary cardiac lymphoma
																																														10065857	Primary effusion lymphoma
																																														10078972	Primary gastrointestinal follicular lymphoma
																																														10036710	Primary mediastinal large B-cell lymphoma
																																														10036713	Primary mediastinal large B-cell lymphoma recurrent
																																														10036714	Primary mediastinal large B-cell lymphoma refractory
																																														10036715	Primary mediastinal large B-cell lymphoma stage I
																																														10036716	Primary mediastinal large B-cell lymphoma stage II
																																														10036717	Primary mediastinal large B-cell lymphoma stage III
																																														10036718	Primary mediastinal large B-cell lymphoma stage IV
																																														10058728	Richter's syndrome
																																														10064605	Sezary cells increased
																																														10062113	Splenic marginal zone lymphoma
																																														10041652	Splenic marginal zone lymphoma recurrent
																																														10041653	Splenic marginal zone lymphoma refractory
																																														10041654	Splenic marginal zone lymphoma stage I
																																														10041655	Splenic marginal zone lymphoma stage II
																																														10041656	Splenic marginal zone lymphoma stage III
																																														10041657	Splenic marginal zone lymphoma stage IV
																																														10042971	T-cell lymphoma
																																														10042979	T-cell lymphoma recurrent
																																														10042980	T-cell lymphoma refractory
																																														10042981	T-cell lymphoma stage I
																																														10042982	T-cell lymphoma stage II
																																														10042983	T-cell lymphoma stage III
																																														10042984	T-cell lymphoma stage IV
																																														10086716	T-cell lymphoma unclassifiable
																																														10042989	T-cell unclassifiable lymphoma high grade
																																														10042990	T-cell unclassifiable lymphoma low grade
																																														10072613	Thyroid B-cell lymphoma
																																														10080200	Triple hit lymphoma
																																														10047801	Waldenstrom's macroglobulinaemia
																																														10047804	Waldenstrom's macroglobulinaemia recurrent
																																														10047805	Waldenstrom's macroglobulinaemia refractory
																																														10047806	Waldenstrom's macroglobulinaemia stage I
																																														10047807	Waldenstrom's macroglobulinaemia stage II
																																														10047808	Waldenstrom's macroglobulinaemia stage III
																																														10047809	Waldenstrom's macroglobulinaemia stage IV
																																														10071978	Anaplastic lymphoma kinase gene and nucleophosmin gene fusion overexpression
																																														10003506	Aspiration bone marrow abnormal
																																														10004738	Biopsy bone marrow abnormal
																																														10004798	Biopsy lymph gland abnormal
																																														10059227	Biopsy spleen abnormal
																																														10075460	Blastic plasmacytoid dendritic cell neoplasia
																																														10075173	Bone marrow infiltration
																																														10011548	CSF lymphocyte count abnormal
																																														10011549	CSF lymphocyte count increased
																																														10062047	Lymphocyte morphology abnormal
																																														10052975	Lymphoid tissue operation
																																														10078279	Myeloblast present
																																														10028561	Myeloid metaplasia
																																														10063616	Radiotherapy to lymph nodes
																																														10053504	Scan bone marrow abnormal
																																														10062142	Spleen scan abnormal
